# Supplementary material for: Esterase-Responsive Polyglycerol-Based Nanogels for Intracellular Drug Delivery in Rare Gastrointestinal Stromal Tumors
Source: Pharmaceuticals (Basel). 2023 Nov 16;16(11):1618. doi: 10.3390/ph16111618 (PMC10675119; doi:10.3390/ph16111618)
Supplement: Supplementary file 1 [file pharmaceuticals-16-01618-s001.zip]

Archive with 1 entries (1 files):
- pharmaceuticals-2687155-supplementary.pdf
